# Supplementary material for: Coating Formulations Based on Carbon Black: An Alternative to Develop Environmentally Friendly Conductive Cellulose Paper
Source: Materials (Basel). 2025 Jun 9;18(12):2708. doi: 10.3390/ma18122708 (PMC12194713; doi:10.3390/ma18122708)
Supplement: Supplementary file 1 [file materials-18-02708-s001.zip]

Archive with 1 entries (1 files):
- materials-3635826-supplementary.pdf
